# Supplementary material for: Characterization of Dark Septate Endophytes Under Drought and Rehydration and Their Compensatory Mechanisms in Astragalus membranaceus
Source: Microorganisms. 2024 Nov 7;12(11):2254. doi: 10.3390/microorganisms12112254 (PMC11596847; doi:10.3390/microorganisms12112254)
Supplement: Supplementary file 1 [file microorganisms-12-02254-s001.zip]

Archive with 1 entries (1 files):
- microorganisms-3273981-supplementary.pdf
